# Supplementary material for: Single-Cell RNA-Seq Analysis Reveals the Acquisition of Cancer Stem Cell Traits and Increase of Cell–Cell Signaling during EMT Progression
Source: Cancers (Basel). 2021 Nov 16;13(22):5726. doi: 10.3390/cancers13225726 (PMC8616061; doi:10.3390/cancers13225726)
Supplement: Supplementary file 1 [file cancers-13-05726-s001.zip]

Archive with 1 entries (1 files):
- cancers-1403366-supplementary.pdf
